# Supplementary material for: Optimal Geometry for Focused Ion Beam-Milled Samples for Direct-Pull Micro-Tensile Testing Performed In Situ in a Scanning Electron Microscope
Source: Materials (Basel). 2024 Oct 22;17(21):5144. doi: 10.3390/ma17215144 (PMC11547548; doi:10.3390/ma17215144)
Supplement: Supplementary file 1 [file materials-17-05144-s001.zip]

Archive with 1 entries (1 files):
- materials-3247813-supplementary.pdf
